# Supplementary material for: Quasispecies Analysis of JC Virus DNA Present in Urine of Healthy Subjects
Source: PLoS One. 2013 Aug 15;8(8):e70950. doi: 10.1371/journal.pone.0070950 (PMC3744523; doi:10.1371/journal.pone.0070950)
Supplement: Table S1 — Viral load and input copy number for urine samples analyzed by 454 sequencing. Viral DNA was extracted from urine samples from HSs and used as template for PCR and subsequent 454 sequencing as described under Methods. All samples were assigned a multiplex identifier (MID; see Materials and Methods) for analysis purposes. In total 187,420 DNA sequences (reads) covering the full length JCV NCCR were retrieved and mapped on the reference sequence (i.e. JCV NCCR archetype sequence, CY isolate, from NCBI accession number AB038249). The number of analyzed reads per urine sample is indicated. The JC virus viral load (JCV VL) as determined for the urine samples is expressed as log copies/ml. Based on this VL a sampling size i.e. number of analyzed reads divided by the input copy number was calculated. (XLS) [file pone.0070950.s002.xls]

## Sheet: Sheet1
Table S1
Urine samples	Reads per MID	JCV VL (log copies/ml)	Input copy number	sampling size
HS1	7102	7.1	3,021,421	0.0024
HS2	6273	6.0	240	0.0261
HS3	5220	7.4	6,028,527	0.0009
HS5	6974	7.1	3,021,421	0.0023
HS6	6825	6.2	380.374	0.0179
HS11	6783	6.6	955.457	0.0071
HS13	3064	6.9	1,906,388	0.0016
HS14	2471	6.9	1,906,388	0.0013
HS15	2366	7.4	6,028,527	0.0004
HS16	2392	7.9	19,063,878	0.0001
HS17	2267	7.0	2,400,000	0.0009
HS18	2338	6.3	478.863	0.0049
HS19	2677	4.5	7589	0.3527
HS20	2580	5.7	120.285	0.0214
HS21	2111	6.8	1,514,298	0.0014
HS22	2393	5.7	120.285	0.0199
HS23	2257	6.9	1,906,388	0.0012
HS24	2184	7.0	2,400,000	0.0009
HS25	2495	7.1	3,021,421	0.0008
HS26	2187	7.3	4,788,630	0.0005
HS27	2537	5.9	190.639	0.0133
HS28	1495	6.3	478.863	0.0031
HS30	2622	5.3	47.886	0.0548
HS32	2429	7.3	4,788,630	0.0005
HS33	1783	6.6	955.457	0.0019
HS34	2259	6.2	380.374	0.0059
HS35	2450	7.4	6,028,527	0.0004
HS36	2943	4.3	4789	0.6146
HS37	2301	7.7	12,028,494	0.0002
HS38	2303	6.9	1,906,388	0.0012
HS39	2156	6.9	1,906,388	0.0011
HS40	2468	6.4	602.853	0.0041
HS41	2760	6.3	478.863	0.0058
HS42	2636	4.9	19.064	0.1383
HS43	2259	7.1	3,021,421	0.0007
HS44	2457	7.5	7,589,466	0.0003
HS45	2476	7.2	3,803,744	0.0007
HS46	2753	5.2	38.037	0.0724
HS47	2041	7.2	3,803,744	0.0005
HS48	2230	6.6	955.457	0.0023
HS49	2580	6.0	240	0.0108
HS50	2383	6.9	1,906,388	0.0013
HS51	2328	6.1	302.142	0.0077
HS53	2715	6.1	302.142	0.0090
HS54	2614	4.4	6.029	0.4336
HS55	2058	6.7	1,202,849	0.0017
HS56	2251	7.7	12,028,494	0.0002
HS57	2287	7.9	19,063,878	0.0001
HS58	2539	6.2	380.374	0.0067
HS59	2287	7.7	12,028,494	0.0002
HS60	2205	6.7	1,202,849	0.0018
HS61	2115	7.3	4,788,630	0.0004
HS62	3165	5.9	190.639	0.0166
HS63	2149	6.5	758.947	0.0028
